# Supplementary material for: Effects of Rice Bran Oil Shortening Substitution on Physicochemical and Functional Properties of Plant-Based Mozzarella Cheeses
Source: Foods. 2026 Apr 21;15(8):1448. doi: 10.3390/foods15081448 (PMC13114895; doi:10.3390/foods15081448)
Supplement: Supplementary file 1 [file foods-15-01448-s001.zip]

Archive with 1 entries (1 files):
- foods-4197643-supplementary.pdf
